# Supplementary material for: The Tumor Suppressor p53 Downregulates p107 (RBL1) Through p21–RB/E2F Signaling and Tandem E2F Sites
Source: Int J Mol Sci. 2025 Oct 11;26(20):9903. doi: 10.3390/ijms26209903 (PMC12564276; doi:10.3390/ijms26209903)
Supplement: Supplementary file 1 [file ijms-26-09903-s001.zip]

Archive with 3 entries (3 files):
- Supplementary Figures.pdf
- Supplementay Table S1.xlsx
- Supplementay Table S2.xlsx
