# Supplementary material for: The Tumor Suppressor p53 Downregulates p107 (RBL1) Through p21–RB/E2F Signaling and Tandem E2F Sites
Source: Int J Mol Sci. 2025 Oct 11;26(20):9903. doi: 10.3390/ijms26209903 (PMC12564276; doi:10.3390/ijms26209903)
Supplement: Supplementary file 1 [file ijms-26-09903-s001.zip › Supplementay Table S1.xlsx]

## Sheet: Suppl. Table. S1
Suppl. Table.S1
	Cloning primers
	hRBL1_Long_Kpnl_for			AAAAAGGTACCCCCTTCTGTGGGTAGAGAGGCTTT
	hRBL1_Long_Ncol_rev			AAAAACCATGGCTTCAGGCCCCGCGGGCT
	hRBL1_Short_Kpnl_for			AAAAAGGTACCACCCAAGAGCCTAACCAGGAAGACAGGG
	hRBL1_Short_Ncol_rev			AAAAACCATGGCTTCAGGCCCCGCGGGCT
	Mutagenesis primers
	QC_hRBL1_E2FProx_for			GCGCGCTACCCACAACCACCTGGTGAGCTGCGCGCGAAAATCTGCAGCTGC
	QC_hRBL1_E2FProx_rev			GCAGCTGCAGATTTTCGCGCGCAGCTCACCAGGTGGTTGTGGGTAGCGCGC
	QC_hRBL1_E2FDist_for			CAACCACCTGCGCCAAAGCGTCGAGTGATCTGCAGCTGCGGGACGTGTTGTC
	QC_hRBL1_E2FDist_rev			GACAACACGTCCCGCAGCTGCAGATCACTCGACGCTTTGGCGCAGGTGGTTG
	Sequencing primers
	hRBL1_Long_1			CCCTTCTGTGGGTAGAGAGGCTTT
	hRBL1_Long_2			TGTGGTTGGAACCTGATTATGACC
	hRBL1_Short_3			CCCTTCTGTGGGTAGAGAGGCTTT
	hRBL1_Short_4			TGAGGACACATCTGTCAAACCCA
	Pull-Down primers
	PD_pGL4-Biotin-rev			TGTTTTTGGCATCTTCCATG
	PD_RBL1_short_for			ACCCAAGAGCCTAACCAGGA
	PD_GAPDH_for			GAGCTTCTGTGTGAACCTAGTGG
	PD_CCNB2_for			CGTGTCTAAGAAAATTCAGCCAATG
	ChIP primers
	ChIP_hRBL1_for			GCTTGTCCTCGAACATCCCTT
	ChIP_hRBL1_rev			GGTGGATGACAACACGTCCC
	ChIP_hRBL1_for			CTTCTTTCTCCCTCCCAGGC
	ChIP_hRBL1_rev			AGACGGTGGATGACAACACG
	Real-Time PCR primers
	qPCR_h+m-U6-for			AACGCTTCACGAATTTGCGT
	qPCR_h+m-U6-rev			CTCGCTTCGGCAGCACA
	qPCR_hRBL1_for			CGAACTGACAGTGGGAGTCTTC
	qPCR_hRBL1_rev			TCTCTTAGCACTCCCTGCGGTA
	qPCR_hCDKN1A/p21_for			GGAAGACCATGTGGACCTGT
	qPCR_hCDKN1A/p21_rev			GGATTAAGGGCTTCCTCTTGG
	qPCR_mRbl1_for			AGGAAGTTCGCACTGACAGTGG
	qPCR_mRbl1_rev			CAGTCTCCTCTTAGCACTTCCTG
	qPCR_mCcne2-for			CGCAGTAGCCGTTTACAAGC
	qPCR_mCcne2-rev			ACAGGTGGCCAACAATTCCTA
	qPCR_mCdc25c-for			CCTGCAAGTGAAGAGGGAAG
	qPCR_mCdc25c-rev			CGAAAGGTCAAGGCAACATT
