# Supplementary material for: The Tumor Suppressor p53 Downregulates p107 (RBL1) Through p21–RB/E2F Signaling and Tandem E2F Sites
Source: Int J Mol Sci. 2025 Oct 11;26(20):9903. doi: 10.3390/ijms26209903 (PMC12564276; doi:10.3390/ijms26209903)
Supplement: Supplementary file 1 [file ijms-26-09903-s001.zip › Supplementay Table S2.xlsx]

## Sheet: Suppl. Table. S2
Suppl. Table. S2
	Antibodies			Source
	anti-E2F1 (C-20)			Santa Cruz Biotechnology
	anti-E2F3 (C-18)			Santa Cruz Biotechnology
	anti-E2F4 (C-20)			Santa Cruz Biotechnology
	anti-Histone H3 (C-16, sc-8654)			Santa Cruz Biotechnology
	anti-LIN37 (custom-made)			Pineda Antikörper-Service, Berlin
	anti-p130 (RBL2, D9T7M)			Cell Signaling Technologies
	anti-RB (C-2)			Santa Cruz Biotechnology
	anti-β-Actin (A5441)			Sigma-Aldric, Steinheim
	anti-mouse (HRP-coupled)			Jackson ImmunoResearch, UK
	anti-BMYB (N-19)			Santa Cruz Biotechnology
	anti-p107 (SD9)			Santa Cruz Biotechnology
	anti-LIN54 (ab138425)			Abcam
	anti-LIN9 (ab62329)			Abcam
	anti-FOXM1 (C-20)			Santa Cruz Biotechnology
	anti-NFYA (G-2)			Santa Cruz Biotechnology
	Mouse anti-p21 (Ab-1 EA10)			Merck/Calbiochem
	Mouse anti-p53 (Ab-6 DO-1)			Merck/Calbiochem
	Rabbit anti-IgG (02-6102)			ThermoFisher Scientific
